# Supplementary material for: Influence of Anoctamin-4 and -9 on ADAM10 and ADAM17 Sheddase Function
Source: Membranes (Basel). 2022 Jan 20;12(2):123. doi: 10.3390/membranes12020123 (PMC8879676; doi:10.3390/membranes12020123)
Supplement: Supplementary file 1 [file membranes-12-00123-s001.zip]

Archive with 1 entries (1 files):
- membranes-1536877-supplementary.pdf
